# Supplementary material for: Monitoring Daily Sleep, Mood, and Affect Using Digital Technologies and Wearables: A Systematic Review
Source: Sensors (Basel). 2024 Jul 19;24(14):4701. doi: 10.3390/s24144701 (PMC11280943; doi:10.3390/s24144701)
Supplement: Supplementary file 1 [file sensors-24-04701-s001.zip]

Archive with 1 entries (1 files):
- sensors-3011073-supplementary.pdf
